# Supplementary material for: Randomness in Sequence Evolution Increases over Time
Source: PLoS One. 2016 May 25;11(5):e0155935. doi: 10.1371/journal.pone.0155935 (PMC4880282; doi:10.1371/journal.pone.0155935)
Supplement: S1 Table — (XLS) [file pone.0155935.s001.xls]

## Sheet: Table S1
title: Randomness in sequence evolution increases over time
authors: Guangyu Wang, Shixiang Sun, Zhang Zhang
Table S1 Characteristics of the NIST Statistical Tests
Statistical Test	Defect Detected
The Frequency (Monobit) Test	Too many zeros or ones.
The Cumulative Sums Test	Too many zeros or ones at the beginning of the sequence.
The Cumulative Sums Test Reverse	Too many zeros or ones at the end of the sequence.
The Runs Test	Too fast or too slow oscillation between zeros and ones indicated by total number of runs.
The Discrete Fourier Transform (Spectral) Test	Periodic feature in the sequence.
The Non-overlapping Template Matching Test	Too many occurrences of a given non-periodic pattern.
The Serial Test	Deviation of occurrences of the m-length bits.
The Approximate Entropy Test	Deviation of occurrences of the m-length bits from aspect of entropy. Similar to the serial test.
Frequency Test within a Block	Too many zeros or ones within M-bit blocks.
Maurer's "Universal Statistical" Test	Significant compressibility.
The Linear Complexity Test	Deviation from the distribution of the linear complexity (the length of a linear feedback shift register).
Longest-Run-of-Ones in a Block	Deviation of the length distribution of longest runs of ones.
The Binary Matrix Rank Test	Deviation of the rank distribution from a corresponding random sequence, due to periodicity.
The Overlapping Template Matching Test	Too many occurrences of pre-specified target strings.
The Random Excursions Test	Deviation from the distribution of the number of visits of random walk to a particular state.
The Random Excursions Variant Test	Deviations from the expected total number of visits to various states in the random walk.
