# Supplementary material for: Randomness in Sequence Evolution Increases over Time
Source: PLoS One. 2016 May 25;11(5):e0155935. doi: 10.1371/journal.pone.0155935 (PMC4880282; doi:10.1371/journal.pone.0155935)
Supplement: S3 Table — (XLS) [file pone.0155935.s003.xls]

## Sheet: Table S3
title: Randomness in sequence evolution increases over time
authors: Guangyu Wang, Shixiang Sun, Zhang Zhang
Table S3 ribosomal proteins in Pan-genome group and Random group
GeneID	Locus	Locus tag	Protein product	Protein name	Pan-genome group	Random group
944759	rpsT	b0023	NP_414564.1	30S ribosomal subunit protein S20	Medium-Core Gene	Random
947874	rpsB	b0169	NP_414711.1	30S ribosomal subunit protein S2	Core Gene	Random
945536	rpsA	b0911	NP_415431.1	30S ribosomal subunit protein S1	Core Gene	Random
945657	rpmF	b1089	NP_415607.1	50S ribosomal subunit protein L32	Medium-Core Gene	Random
945152	rplT	b1716	NP_416231.1	50S ribosomal subunit protein L20	Core Gene	Random
946349	rpmI	b1717	NP_416232.3	50S ribosomal subunit protein L35	Medium-Core Gene	Random
945618	rplY	b2185	NP_416690.1	50S ribosomal subunit protein L25	Medium-Core Gene	Random
947096	rplS	b2606	NP_417097.1	50S ribosomal subunit protein L19	Core Gene	Random
947103	rpsP	b2609	NP_417100.1	30S ribosomal subunit protein S16	Core Gene	Random
947577	rpsU	b3065	NP_417537.1	30S ribosomal subunit protein S21	Medium-Core Gene	Random
947686	rpsO	b3165	NP_417634.1	30S ribosomal subunit protein S15	Medium-Core Gene	Random
945190	rpmA	b3185	NP_417652.1	50S ribosomal subunit protein L27	Medium-Core Gene	Random
949057	rplU	b3186	NP_417653.1	50S ribosomal subunit protein L21	Medium-Core Gene	Random
949000	rpsI	b3230	NP_417697.1	30S ribosomal subunit protein S9	Core Gene	Random
947828	rplM	b3231	NP_417698.1	50S ribosomal subunit protein L13	Core Gene	Random
947784	rplQ	b3294	NP_417753.1	50S ribosomal subunit protein L17	Core Gene	Random
947793	rpsD	b3296	NP_417755.1	30S ribosomal subunit protein S4	Core Gene	Random
947791	rpsM	b3298	NP_417757.1	30S ribosomal subunit protein S13	Medium-Core Gene	Random
947805	rpmJ	b3299	NP_417758.1	50S ribosomal subunit protein L36	Medium-Core Gene	Random
947797	rpmD	b3302	NP_417761.1	50S ribosomal subunit protein L30	Medium-Core Gene	Random
947802	rpsH	b3306	NP_417765.1	30S ribosomal subunit protein S8	Core Gene	Random
947801	rpsN	b3307	NP_417766.1	30S ribosomal subunit protein S14	Core Gene	Random
947800	rplE	b3308	NP_417767.1	50S ribosomal subunit protein L5	Core Gene	Random
947810	rplX	b3309	NP_417768.1	50S ribosomal subunit protein L24	Core Gene	Random
947809	rplN	b3310	NP_417769.1	50S ribosomal subunit protein L14	Medium-Core Gene	Random
947808	rpsQ	b3311	NP_417770.1	30S ribosomal subunit protein S17	Core Gene	Random
947807	rpmC	b3312	NP_417771.1	50S ribosomal subunit protein L29	Medium-Core Gene	Random
947806	rplP	b3313	NP_417772.1	50S ribosomal subunit protein L16	Core Gene	Random
947814	rpsC	b3314	NP_417773.1	30S ribosomal subunit protein S3	Core Gene	Random
947813	rplV	b3315	NP_417774.1	50S ribosomal subunit protein L22	Core Gene	Random
947811	rpsS	b3316	NP_417775.1	30S ribosomal subunit protein S19	Medium-Core Gene	Random
947819	rplW	b3318	NP_417777.1	50S ribosomal subunit protein L23	Medium-Core Gene	Random
947818	rplD	b3319	NP_417778.1	50S ribosomal subunit protein L4	Core Gene	Random
947816	rpsJ	b3321	NP_417780.1	30S ribosomal subunit protein S10	Core Gene	Random
946318	rpmG	b3636	NP_418093.1	50S ribosomal subunit protein L33	Medium-Core Gene	Random
946941	rpmB	b3637	NP_418094.1	50S ribosomal subunit protein L28	Medium-Core Gene	Random
948425	rpmE	b3936	NP_418371.1	50S ribosomal subunit protein L31	Medium-Core Gene	Random
948484	rplK	b3983	NP_418410.1	50S ribosomal subunit protein L11	Core Gene	Random
948723	rpsF	b4200	NP_418621.5	30S ribosomal subunit protein S6	Core Gene	Random
948721	rpsR	b4202	NP_418623.1	30S ribosomal subunit protein S18	Medium-Core Gene	Random
947792	rpsK	b3297	NP_417756.1	30S ribosomal subunit protein S11	Core Gene	Nonrandom
947798	rplO	b3301	NP_417760.1	50S ribosomal subunit protein L15	Core Gene	Nonrandom
947795	rpsE	b3303	NP_417762.1	30S ribosomal subunit protein S5	Core Gene	Nonrandom
947804	rplR	b3304	NP_417763.1	50S ribosomal subunit protein L18	Core Gene	Nonrandom
947803	rplF	b3305	NP_417764.1	50S ribosomal subunit protein L6	Core Gene	Nonrandom
947820	rplB	b3317	NP_417776.1	50S ribosomal subunit protein L2	Core Gene	Nonrandom
947817	rplC	b3320	NP_417779.1	50S ribosomal subunit protein L3	Core Gene	Nonrandom
947846	rpsG	b3341	NP_417800.1	30S ribosomal subunit protein S7	Core Gene	Nonrandom
947845	rpsL	b3342	NP_417801.1	30S ribosomal subunit protein S12	Core Gene	Nonrandom
948216	rpmH	b3703	NP_418158.1	50S ribosomal subunit protein L34	Medium-Core Gene	Nonrandom
948483	rplA	b3984	NP_418411.1	50S ribosomal subunit protein L1	Core Gene	Nonrandom
948490	rplJ	b3985	NP_418412.1	50S ribosomal subunit protein L10	Core Gene	Nonrandom
948489	rplL	b3986	NP_418413.1	50S ribosomal subunit protein L7/L12	Medium-Core Gene	Nonrandom
948720	rplI	b4203	NP_418624.1	50S ribosomal subunit protein L9	Medium-Core Gene	Nonrandom
