# Supplementary material for: Randomness in Sequence Evolution Increases over Time
Source: PLoS One. 2016 May 25;11(5):e0155935. doi: 10.1371/journal.pone.0155935 (PMC4880282; doi:10.1371/journal.pone.0155935)
Supplement: S4 Table — (XLS) [file pone.0155935.s004.xls]

## Sheet: Table S4
title: Randomness in sequence evolution increases over time
authors: Guangyu Wang, Shixiang Sun, Zhang Zhang
Table S4 Proportion of Each Test in Random Group
Score*	The Frequency Test	The Cumulative Sums Test	The Cumulative Sums Reverse Test	The Spectral Test	The Non-overlapping Template Matching Test	The Serial Test	The Approximate Entropy Test	The Runs Test
1	0.9882	0.9858	1	0.9409	0.8842	0.9512	0.8918	0.9509
2	0.0118	0.0142	0	0.046	0.0463	0.0353	0.083	0.0394
3	0	0	0	0.0111	0.0311	0.0114	0.0211	0.009
4	0	0	0	0.0021	0.0384	0.0021	0.0041	0.0007
*Score is the rounded value of negative natural logarithm of P-value. Score is set to 1 when P-value > 10-1, 2 when 10-2<P-value <10-1, 3 when 10-3<P-value <10-2, 4 when 10-3>P-value, respectively.
