# Supplementary material for: Randomness in Sequence Evolution Increases over Time
Source: PLoS One. 2016 May 25;11(5):e0155935. doi: 10.1371/journal.pone.0155935 (PMC4880282; doi:10.1371/journal.pone.0155935)
Supplement: S5 Table — (XLS) [file pone.0155935.s005.xls]

## Sheet: Table S5
title: Randomness in sequence evolution increases over time
authors: Guangyu Wang, Shixiang Sun, Zhang Zhang
Table S5 Proportion of Each Test in Nonrandom Group
Score*	The Frequency Test	The Cumulative Sums Test	The Cumulative Sums Reverse Test	The Spectral Test	The Non-overlapping Template Matching Test	The Serial Test	The Approximate Entropy Test	The Runs Test
1	0.0795	0.1207	0.073	0.9317	0.7727	0.5585	0.638	0.9242
2	0.3658	0.3442	0.3948	0.0514	0.0412	0.1918	0.1936	0.0589
3	0.2703	0.2591	0.2572	0.0159	0.0468	0.1132	0.1029	0.015
4	0.2844	0.276	0.275	0.0009	0.1394	0.1366	0.0655	0.0019
*Score is the rounded value of negative natural logarithm of P-value. Score is set to 1 when P-value > 10-1, 2 when 10-2<P-value <10-1, 3 when 10-3<P-value <10-2, 4 when 10-3>P-value, respectively.
